# Supplementary material for: Aristolochia sinoburmanica (Aristolochiaceae), a new species from north Myanmar
Source: PhytoKeys. 2018 Jan 29;(94):13–22. doi: 10.3897/phytokeys.94.21557 (PMC5799737; doi:10.3897/phytokeys.94.21557)
Supplement: XML Treatment for Aristolochia sinoburmanica [file phytokeys.94.21557-treatment1.xml]

<!DOCTYPE tp:taxon-treatment
  PUBLIC "-//TaxonX//DTD Taxonomic Treatment Publishing DTD v0 20100105//EN" "tax-treatment-NSO.dtd">
<tp:taxon-treatment xmlns:tp="http://www.plazi.org/taxpub"><tp:treatment-meta><kwd-group><label>Taxon classification</label><kwd><named-content xmlns:xlink="http://www.w3.org/1999/xlink" content-type="kingdom">Plantae</named-content></kwd><kwd><named-content xmlns:xlink="http://www.w3.org/1999/xlink" content-type="order">ORDO</named-content></kwd><kwd><named-content xmlns:xlink="http://www.w3.org/1999/xlink" content-type="family">FAMILIA</named-content></kwd></kwd-group><mixed-citation publication-type="journal"><person-group><name><surname>Yang</surname><given-names>Bin</given-names></name><name><surname>Ding</surname><given-names>Hong-Bo</given-names></name><name><surname>Zhou</surname><given-names>Shi-Shun</given-names></name><name><surname>Zhu</surname><given-names>Xinxin</given-names></name><name><surname>Li</surname><given-names>Ren</given-names></name><name><surname>Maw</surname><given-names>Mya Bhone</given-names></name><name><surname>Tan</surname><given-names>Yun-Hong</given-names></name></person-group><article-title>
          <italic><tp:taxon-name><tp:taxon-name-part taxon-name-part-type="genus" reg="Aristolochia">Aristolochia</tp:taxon-name-part> <tp:taxon-name-part taxon-name-part-type="species" reg="sinoburmanica">sinoburmanica</tp:taxon-name-part></tp:taxon-name></italic> (<tp:taxon-name><tp:taxon-name-part taxon-name-part-type="family">Aristolochiaceae</tp:taxon-name-part></tp:taxon-name>), a new species from north Myanmar</article-title><source>PhytoKeys</source><day>29</day><month>1</month><year>2018</year><volume>2018</volume><issue>94</issue><fpage>13</fpage><lpage>22</lpage><pub-id pub-id-type="doi">10.3897/phytokeys.94.21557</pub-id></mixed-citation></tp:treatment-meta><tp:nomenclature><tp:taxon-name>
            <tp:taxon-name-part taxon-name-part-type="genus" reg="Aristolochia">Aristolochia</tp:taxon-name-part>
            <tp:taxon-name-part taxon-name-part-type="species" reg="sinoburmanica">sinoburmanica</tp:taxon-name-part>
            <object-id xmlns:xlink="http://www.w3.org/1999/xlink" content-type="ipni" xlink:type="simple">urn:lsid:ipni.org:names:60475913-2</object-id>
          </tp:taxon-name><tp:taxon-authority>Y.H.Tan &amp; B.Yang</tp:taxon-authority><tp:taxon-status xmlns:xlink="http://www.w3.org/1999/xlink" xlink:type="simple">sp. nov.</tp:taxon-status><xref ref-type="fig" rid="F1">Figures 1</xref><xref ref-type="fig" rid="F2">, 2</xref></tp:nomenclature><tp:treatment-sec sec-type="diagnosis" id="SECID0ERMAC"><title>Diagnosis.</title><p>
            <italic><tp:taxon-name><tp:taxon-name-part taxon-name-part-type="genus" reg="Aristolochia">Aristolochia</tp:taxon-name-part> <tp:taxon-name-part taxon-name-part-type="species" reg="sinoburmanica">sinoburmanica</tp:taxon-name-part></tp:taxon-name></italic> is morphologically similar to <italic><tp:taxon-name><tp:taxon-name-part taxon-name-part-type="genus" reg="Aristolochia">A.</tp:taxon-name-part> <tp:taxon-name-part taxon-name-part-type="species" reg="hainanensis">hainanensis</tp:taxon-name-part></tp:taxon-name></italic> Merrill, <italic><tp:taxon-name><tp:taxon-name-part taxon-name-part-type="genus" reg="Aristolochia">A.</tp:taxon-name-part> <tp:taxon-name-part taxon-name-part-type="species" reg="saccata">saccata</tp:taxon-name-part></tp:taxon-name></italic> Wallich, <italic><tp:taxon-name><tp:taxon-name-part taxon-name-part-type="genus" reg="Aristolochia">A.</tp:taxon-name-part> <tp:taxon-name-part taxon-name-part-type="species" reg="xuanlienensis">xuanlienensis</tp:taxon-name-part></tp:taxon-name></italic> (<xref ref-type="bibr" rid="B8">Huong et al. 2014</xref>), <italic><tp:taxon-name><tp:taxon-name-part taxon-name-part-type="genus" reg="Aristolochia">A.</tp:taxon-name-part> <tp:taxon-name-part taxon-name-part-type="species" reg="faviogonzalezii">faviogonzalezii</tp:taxon-name-part></tp:taxon-name></italic> T. V. Do, S. Wanke &amp; C. Neinhuis and <italic><tp:taxon-name><tp:taxon-name-part taxon-name-part-type="genus" reg="Aristolochia">A.</tp:taxon-name-part> <tp:taxon-name-part taxon-name-part-type="species" reg="tonkinensis">tonkinensis</tp:taxon-name-part></tp:taxon-name></italic> T.V. Do &amp; S. Wanke from Vietnam (<xref ref-type="bibr" rid="B1">Do et al. 2015a</xref>), but is distinguishable from these species by the following diagnostic characters: leaf blade ovate or ovate-lanceolate to narrowly ovate, subcoriaceous, base rounded to slightly cordate; cyme solitary on old woody stems and young branches, each cyme with 1–2 flowers; perianth claret (deep purple red), outside densely brown hirsute with parallel dark purple veins, 6.5–7.5 cm high; tube horseshoe-shaped, 8.3–8.5 cm, uniformly claret (deep purple red), with visible dark purple veins, limb trumpet-shaped, 4.2–4.8 cm high, 4–4.4 cm wide, 3-lobed, lobes subequal; throat deep purple red, glabrous. The summary and main characters comparison is presented in Table <xref ref-type="table" rid="T1">1</xref>.</p><table-wrap id="T1" position="float" orientation="portrait"><label>Table 1.</label><caption><p>Morphological comparison of key characters and distribution in <italic><tp:taxon-name><tp:taxon-name-part taxon-name-part-type="genus" reg="Aristolochia">A.</tp:taxon-name-part> <tp:taxon-name-part taxon-name-part-type="species" reg="sinoburmanica">sinoburmanica</tp:taxon-name-part></tp:taxon-name></italic> and its similar taxa.</p></caption><table id="TID0EA3AE" rules="all"><tbody><tr><th rowspan="1" colspan="1">Character</th><th rowspan="1" colspan="1">
              <italic><tp:taxon-name><tp:taxon-name-part taxon-name-part-type="genus" reg="Aristolochia">A.</tp:taxon-name-part> <tp:taxon-name-part taxon-name-part-type="species" reg="sinoburmanica">sinoburmanica</tp:taxon-name-part></tp:taxon-name></italic>
            </th><th rowspan="1" colspan="1">
              <italic><tp:taxon-name><tp:taxon-name-part taxon-name-part-type="genus" reg="Aristolochia">A.</tp:taxon-name-part> <tp:taxon-name-part taxon-name-part-type="species" reg="faviogonzalezii">faviogonzalezii</tp:taxon-name-part></tp:taxon-name></italic>
            </th><th rowspan="1" colspan="1">
              <italic><tp:taxon-name><tp:taxon-name-part taxon-name-part-type="genus" reg="Aristolochia">A.</tp:taxon-name-part> <tp:taxon-name-part taxon-name-part-type="species" reg="hainanensis">hainanensis</tp:taxon-name-part></tp:taxon-name></italic>
            </th><th rowspan="1" colspan="1">
              <italic><tp:taxon-name><tp:taxon-name-part taxon-name-part-type="genus" reg="Aristolochia">A.</tp:taxon-name-part> <tp:taxon-name-part taxon-name-part-type="species" reg="tonkinensis">tonkinensis</tp:taxon-name-part></tp:taxon-name></italic>
            </th><th rowspan="1" colspan="1">
              <italic><tp:taxon-name><tp:taxon-name-part taxon-name-part-type="genus" reg="Aristolochia">A.</tp:taxon-name-part> <tp:taxon-name-part taxon-name-part-type="species" reg="saccata">saccata</tp:taxon-name-part></tp:taxon-name></italic>
            </th><th rowspan="1" colspan="1">
              <italic><tp:taxon-name><tp:taxon-name-part taxon-name-part-type="genus" reg="Aristolochia">A.</tp:taxon-name-part> <tp:taxon-name-part taxon-name-part-type="species" reg="xuanlienensis">xuanlienensis</tp:taxon-name-part></tp:taxon-name></italic>
            </th></tr><tr><td rowspan="1" colspan="1">Leaf blade</td><td rowspan="1" colspan="1">ovate or ovate-lanceolate to narrowly ovate</td><td rowspan="1" colspan="1">broadly ovate to cordate</td><td rowspan="1" colspan="1">ovate to ovate-lanceolate</td><td rowspan="1" colspan="1">ovate to broadly-ovate</td><td rowspan="1" colspan="1">ovate-oblong to ovate-lanceolate</td><td rowspan="1" colspan="1">ovate or lanceolate-ovate to narrowly ovate</td></tr><tr><td rowspan="1" colspan="1">Leaf base</td><td rowspan="1" colspan="1">rounded to slightly cordate</td><td rowspan="1" colspan="1">slightly to deeply cordate</td><td rowspan="1" colspan="1">cuneate to rounded</td><td rowspan="1" colspan="1">rounded to truncate</td><td rowspan="1" colspan="1">cordate</td><td rowspan="1" colspan="1">rounded</td></tr><tr><td rowspan="1" colspan="1">Inflorescence</td><td rowspan="1" colspan="1">cyme solitary on old woody stems and young branches, each cyme with1–2 flowers</td><td rowspan="1" colspan="1">cluster of 6–8(-10) cymes at each node on old woody stem, each cyme with 3–4 flowers</td><td rowspan="1" colspan="1">cyme in axils of leafy shoots or on old woody stems, with 3–6 flowers</td><td rowspan="1" colspan="1">cyme solitary on old woody stems and young branches with 3–4 flowers</td><td rowspan="1" colspan="1">cluster of 2–3 cymes at each node on old woody stems, each cyme with 3–5 flowers</td><td rowspan="1" colspan="1">cyme usually in axils of leafy shoots or on old woody<break/> stems, 3–4(-5) flowers</td></tr><tr><td rowspan="1" colspan="1">Perianth</td><td rowspan="1" colspan="1">claret (deep purple red), outside densely brown hirsute with parallel dark purple veins, 6.5–7.5 cm high</td><td rowspan="1" colspan="1">yellowish-white with parallel dark purple veins or dots, 3.5–5 cm high</td><td rowspan="1" colspan="1">yellowish with obscure purplish veins</td><td rowspan="1" colspan="1">outside white, densely villous with parallel purple veins, 3.2–3.5 cm high</td><td rowspan="1" colspan="1">white with purple reticulate veins</td><td rowspan="1" colspan="1">white with light purple veins outside and dark purple spots, 4.5–4.8 cm high</td></tr><tr><td rowspan="1" colspan="1">Limb</td><td rowspan="1" colspan="1">discoid-rotund or trumpet-shaped , 4.2–4.8 cm high, 4–4.4 cm wide, 3-lobed, lobes subequal, dark purple, densely covered with dark purple warts</td><td rowspan="1" colspan="1">trumpet-shaped, nearly rectangular, 2.4–2.6 cm high, 1.8–2 cm wide, 3-lobed, lobes unequal, dark purple, warty on inner surface</td><td rowspan="1" colspan="1">obliquely trumpet-shaped, nearly circular, 2.2–2.5 cm wide, 3-lobed, lobes unequal, purple, densely dark purple warts</td><td rowspan="1" colspan="1">trumpet-shaped, nearly rectangular, 1.2–1.3 cm high, 0.9–1.0 cm wide, 3-lobed, lobes unequal, dark purple, densely covered with dark purple bristles</td><td rowspan="1" colspan="1">obliquely trumpet-shaped, nearly circular, 1.8–2 cm wide, 3-lobed, lobes unequal, upper 2 distinctly recurved, deltoid, lower one broadly deltoid, covered with purple warts</td><td rowspan="1" colspan="1">trumpet-shaped, ca. 2.5 cm wide, 3-lobed , lobes subequal , fused with margins of all lobes strongly revolute, densely covered with purple papillate</td></tr><tr><td rowspan="1" colspan="1">Throat</td><td rowspan="1" colspan="1">deep purple red, glabrous</td><td rowspan="1" colspan="1">upper half white with dark purple dots and lower half pinkish without visible dots</td><td rowspan="1" colspan="1">yellow, without visible dots</td><td rowspan="1" colspan="1">white, without visible dots</td><td rowspan="1" colspan="1">yellow, without visible dots</td><td rowspan="1" colspan="1">white, densely covered with purple dots</td></tr><tr><td rowspan="1" colspan="1">Distribution</td><td rowspan="1" colspan="1">China, Myanmar</td><td rowspan="1" colspan="1">Vietnam</td><td rowspan="1" colspan="1">China, Vietnam</td><td rowspan="1" colspan="1">Vietnam</td><td rowspan="1" colspan="1">China, Bhutan, NE India, Myanmar, Nepal</td><td rowspan="1" colspan="1">Southern Vietnam</td></tr></tbody></table></table-wrap></tp:treatment-sec><tp:treatment-sec sec-type="material" id="SECID0EZHAE"><title>Type.</title><p>MYANMAR. Kachin State: Putao, near Shinshanku, on the roadside slope of a mountain range bordering the zone of Hkakaborazi National Park, perennial lianas under tropical mountain broadleaf forest, <named-content xmlns:xlink="http://www.w3.org/1999/xlink" content-type="dwc:verbatimCoordinates" xlink:type="simple"><named-content content-type="geo-json" specific-use="{&#34;type&#34;:&#34;Point&#34;,&#34;coordinates&#34;:[97.900447,27.646847]}" id="NCID0ECIAE" xlink:type="simple">27°38'48.65"N, 97°54'01.61"E</named-content></named-content>, 900 m a.s.l., 11 May 2017, <italic>Myanmar Exped. 1532</italic> (holotype HITBC!).</p><fig id="F1" position="float" orientation="portrait"><label>Figure 1.</label><caption><p>
                <italic><tp:taxon-name><tp:taxon-name-part taxon-name-part-type="genus" reg="Aristolochia">Aristolochia</tp:taxon-name-part> <tp:taxon-name-part taxon-name-part-type="species" reg="sinoburmanica">sinoburmanica</tp:taxon-name-part></tp:taxon-name></italic> Y.H.Tan &amp; B.Yang, sp. nov. <bold>A</bold> Habitat <bold>B</bold> Flowering branch <bold>C</bold> Flower (front view) <bold>D</bold> Anthers and gynostemium <bold>E</bold> Opened flower (showing the inside structure) <bold>F</bold> Opened flower (showing the inside structure). Illustration by Zhengmeng Yang.</p></caption><graphic xmlns:xlink="http://www.w3.org/1999/xlink" xlink:href="phytokeys-94-013-g001.jpg" position="float" orientation="portrait" xlink:type="simple" id="oo_181782.jpg"/></fig></tp:treatment-sec><tp:treatment-sec sec-type="description" id="SECID0ENJAE"><title>Description.</title><p>Perennial woody liana, 8–12 m high. Stem terete, circular in cross section, ca. 1 cm in diam., young branches green, sparsely pubescent, becoming glabrescent, bark deeply irregularly longitudinally fissured when mature, internodes 7–15 cm long. Petiole 3.5–6.0 cm long, twisted, pubescent. Leaf blade ovate or ovate-lanceolate to narrowly ovate, subcoriaceous, 15–31.5 × 5.8–12.5 cm, base rounded to slightly cordate, apex acuminate, margin entire, both surfaces densely villous when young, then the adaxial surface dark-green and glabrous, the abaxial surface densely villous; basal veins five, palmate, secondary veins four to six pairs, pinnate; tertiary veins coarsely reticulate, slightly sunken adaxially, prominent abaxially. Inflorescence cymose on old woody stems and young branches, solitary or two cymes, each cyme with one or two flowers, clearly separated from each other. Inflorescence axis 2–6 mm long, tomentose. Bracteole clasping the axis, ovate-triangular, 2–4.5 × 1.5–2 mm, subsessile, both surfaces densely brown villous. Pedicel 1.3–1.6 cm long, pendulous, densely brown villous. Ovary oblong, 1.5–1.7 × 0.3–0.4 cm, densely brown villous. Perianth horseshoe-shaped (in lateral view), 6.5–7.5 cm high, claret (deep purple red), <!--PageBreak--><!--PageBreak--><!--PageBreak--><!--PageBreak-->outside densely brown hirsute with parallel dark purple veins, inside glabrous to white villous. Utricle distinct from the tube, bell-shaped, 2.3–2.5 cm high, 1.2–1.3 cm in diam. at base, 1.6–1.8 cm in diam. at apex, inside vinaceous (purplish red) with densely white trichomes. Tube horseshoe-shaped, 8.3–8.5 cm, uniformly claret (deep purple red), with visible dark purple veins, lower tube strongly inflated, saccate, 2.5–2.7 cm high, 1.8–2.0 cm in diam. and upper tube obliquely shortened funnel-shaped, parallel to the utricle, inner surface stramineous dyed with purple red patches, 3–3.5 cm high, narrower at base, 1–1.1 cm in diam. and broader at apex, 1.3–1.4 cm in diam. Limb discoid-rotund or trumpet-shaped, 4.2–4.8 cm high, 4–4.4 cm wide, with three subequal lobes, valvate preanthesis, lobes broadly ovate-triangular, each 3.3–3.8 cm wide, 1.8–2.2 cm high, margins of all lobes revolute during anthesis, warty on inner surface of lobes dark purple. Throat deep purple red, glabrous, without dots. Annulus present. Gynostemium with trilobed stigma on top, 7–7.5 × 5.5–6.5 mm in diam., anthers 6 in 3 pairs, oblong, 4.3–4.5 × 1.2–1.4 mm, yellow. Fruit and seeds were not seen.</p></tp:treatment-sec><tp:treatment-sec sec-type="phenology" id="SECID0EYJAE"><title>Phenology.</title><p>Flowering specimens have been collected in May but it is possible that flowering begins in April and fruiting may be from July to August.</p></tp:treatment-sec><tp:treatment-sec sec-type="etymology" id="SECID0E4JAE"><title>Etymology.</title><p>The species epithet refers to the type locality in Myanmar and adjacent regions of China. It also shows that the two countries are friendly neighbours, their friendship being retained over a long period and also expresses our appreciation for the whole-hearted cooperation amongst members of the China-Myanmar joint expedition.</p></tp:treatment-sec><tp:treatment-sec sec-type="distribution" id="SECID0ECKAE"><title>Distribution and habitat.</title><p>
            <italic><tp:taxon-name><tp:taxon-name-part taxon-name-part-type="genus" reg="Aristolochia">Aristolochia</tp:taxon-name-part> <tp:taxon-name-part taxon-name-part-type="species" reg="sinoburmanica">sinoburmanica</tp:taxon-name-part></tp:taxon-name></italic> is hitherto known from the type locality of Putao, Kachin state in north Myanmar and adjacent regions of Gongshan County, northwest Yunnan, southwest China, where, according to one sheet of the specimen deposited in KUN, it is a perennial liana which grows under the montane broadleaf forests, at an elevation of ca. 900–1400 m.</p></tp:treatment-sec><tp:treatment-sec sec-type="Preliminary conservation status" id="SECID0ETKAE"><title>Preliminary conservation status.</title><p>In Nov. 2014, the China-Myanmar joint expedition conducted the first field investigation of plant diversity along the same route in north Myanmar, within the area which included the type locality of this new species. The path through the mountains could only be accessed by foot, but in the most recent expedition in May 2017, with the development of road construction, most of the trees and habitats have been destroyed. <italic><tp:taxon-name><tp:taxon-name-part taxon-name-part-type="genus" reg="Aristolochia">A.</tp:taxon-name-part> <tp:taxon-name-part taxon-name-part-type="species" reg="sinoburmanica">sinoburmanica</tp:taxon-name-part></tp:taxon-name></italic> is known from a single population on the roadside. In fact, during the present study, only two healthy individuals were located growing about 20m apart from each other. Therefore, the new species is assigned a preliminary status of vulnerable (VU) according to the IUCN Red List Categories (<xref ref-type="bibr" rid="B11">IUCN 2012</xref>). However, since very few details exist about its natural distribution, a detailed investigation of the same habitats may identify more populations and individuals of this new species. The lack of sufficient data currently does not allow a final risk evaluation and the species might be regarded as data deficient (DD). Further field surveys in northern Myanmar are needed to gain more information on its distribution.</p><fig id="F2" position="float" orientation="portrait"><label>Figure 2.</label><caption><p>
                <italic><tp:taxon-name><tp:taxon-name-part taxon-name-part-type="genus" reg="Aristolochia">Aristolochia</tp:taxon-name-part> <tp:taxon-name-part taxon-name-part-type="species" reg="sinoburmanica">sinoburmanica</tp:taxon-name-part></tp:taxon-name></italic> Y.H.Tan &amp; B.Yang, sp. nov. <bold>A</bold> young branch and adaxial leaf <bold>B</bold> young branch and abaxial leaf <bold>C</bold> cymes on old woody stems <bold>D</bold> front view of preanthesis flower <bold>E</bold> front view of open flower <bold>F</bold> lateral view of open flower <bold>G</bold> lateral view of young flower <bold>H</bold> longitudinal section of flower <bold>I</bold> gynostemium, ovary and pedicel. (Photographed by Y. H. Tan, H. B. Ding &amp; B. Yang).</p></caption><graphic xmlns:xlink="http://www.w3.org/1999/xlink" xlink:href="phytokeys-94-013-g002.jpg" position="float" orientation="portrait" xlink:type="simple" id="oo_181783.jpg"/></fig></tp:treatment-sec><tp:treatment-sec sec-type="material" id="SECID0ESMAE"><title>Additional specimens examined.</title><p>China. Yunnan: Gongshan, east of Dulong River, <named-content xmlns:xlink="http://www.w3.org/1999/xlink" content-type="dwc:verbatimCoordinates" xlink:type="simple"><named-content content-type="geo-json" specific-use="{&#34;type&#34;:&#34;Point&#34;,&#34;coordinates&#34;:[98.319783,27.697725]}" id="NCID0E2MAE" xlink:type="simple">27°41'51.81"N, 98°19'11.22"E</named-content></named-content>, 1400 m a.s.l., 12 Nov. 1959, <italic>G.M. Feng. 24217</italic> (KUN, No. 0163232).</p></tp:treatment-sec><tp:treatment-sec sec-type="key" id="SECID0ECNAE"><title>Key to the species of <italic><tp:taxon-name><tp:taxon-name-part taxon-name-part-type="genus" reg="Aristolochia">Aristolochia</tp:taxon-name-part> <tp:taxon-name-part taxon-name-part-type="species" reg="sinoburmanica">sinoburmanica</tp:taxon-name-part></tp:taxon-name></italic> and closely related species</title><table-wrap content-type="key" position="anchor" orientation="portrait"><table id="TID0ECMAC" rules="all"><tbody><tr><td rowspan="1" colspan="1">1</td><td rowspan="1" colspan="1">Perianth claret (deep purple red), outside densely brown hirsute with parallel dark purple veins</td><td rowspan="1" colspan="1">
                    <bold><italic><tp:taxon-name><tp:taxon-name-part taxon-name-part-type="genus" reg="Aristolochia">A.</tp:taxon-name-part> <tp:taxon-name-part taxon-name-part-type="species" reg="sinoburmanica">sinoburmanica</tp:taxon-name-part></tp:taxon-name></italic></bold>
                  </td></tr><tr><td rowspan="1" colspan="1">–</td><td rowspan="1" colspan="1">Perianth yellowish, yellowish-white or white with purple to dark purple veins or dots</td><td rowspan="1" colspan="1">
                    <bold>2</bold>
                  </td></tr><tr><td rowspan="1" colspan="1">2</td><td rowspan="1" colspan="1">Leaf base slightly to deeply cordate</td><td rowspan="1" colspan="1">
                    <bold>3</bold>
                  </td></tr><tr><td rowspan="1" colspan="1">–</td><td rowspan="1" colspan="1">Leaf base round, cuneate to rounded or rounded to truncate</td><td rowspan="1" colspan="1">
                    <bold>4</bold>
                  </td></tr><tr><td rowspan="1" colspan="1">3</td><td rowspan="1" colspan="1">Leaf blade broadly ovate to cordate</td><td rowspan="1" colspan="1">
                    <bold><italic><tp:taxon-name><tp:taxon-name-part taxon-name-part-type="genus" reg="Aristolochia">A.</tp:taxon-name-part> <tp:taxon-name-part taxon-name-part-type="species" reg="faviogonzalezii">faviogonzalezii</tp:taxon-name-part></tp:taxon-name></italic></bold>
                  </td></tr><tr><td rowspan="1" colspan="1">–</td><td rowspan="1" colspan="1">Leaf blade ovate-oblong to ovate-lanceolate</td><td rowspan="1" colspan="1">
                    <bold><italic><tp:taxon-name><tp:taxon-name-part taxon-name-part-type="genus" reg="Aristolochia">A.</tp:taxon-name-part> <tp:taxon-name-part taxon-name-part-type="species" reg="saccata">saccata</tp:taxon-name-part></tp:taxon-name></italic></bold>
                  </td></tr><tr><td rowspan="1" colspan="1">4</td><td rowspan="1" colspan="1">Throat yellow</td><td rowspan="1" colspan="1">
                    <bold><italic><tp:taxon-name><tp:taxon-name-part taxon-name-part-type="genus" reg="Aristolochia">A.</tp:taxon-name-part> <tp:taxon-name-part taxon-name-part-type="species" reg="hainanensis">hainanensis</tp:taxon-name-part></tp:taxon-name></italic></bold>
                  </td></tr><tr><td rowspan="1" colspan="1">–</td><td rowspan="1" colspan="1">Throat white</td><td rowspan="1" colspan="1">
                    <bold>5</bold>
                  </td></tr><tr><td rowspan="1" colspan="1">5</td><td rowspan="1" colspan="1">Limb 3-lobed, lobes unequal, throat without visible dots</td><td rowspan="1" colspan="1">
                    <bold><italic><tp:taxon-name><tp:taxon-name-part taxon-name-part-type="genus" reg="Aristolochia">A.</tp:taxon-name-part> <tp:taxon-name-part taxon-name-part-type="species" reg="tonkinensis">tonkinensis</tp:taxon-name-part></tp:taxon-name></italic></bold>
                  </td></tr><tr><td rowspan="1" colspan="1">–</td><td rowspan="1" colspan="1">Limb 3-lobed, lobes subequal, throat densely covered with purple dots</td><td rowspan="1" colspan="1">
                    <bold><italic><tp:taxon-name><tp:taxon-name-part taxon-name-part-type="genus" reg="Aristolochia">A.</tp:taxon-name-part> <tp:taxon-name-part taxon-name-part-type="species" reg="xuanlienensis">xuanlienensis</tp:taxon-name-part></tp:taxon-name></italic></bold>
                  </td></tr></tbody></table></table-wrap></tp:treatment-sec><ref-list><ref id="B8"><mixed-citation xmlns:xlink="http://www.w3.org/1999/xlink" xlink:type="simple">
          <person-group><name name-style="western"><surname>Huong</surname><given-names>NTT</given-names></name><name name-style="western"><surname>Hai</surname><given-names>DV</given-names></name><name name-style="western"><surname>Quang</surname><given-names>BH</given-names></name><name name-style="western"><surname>Cuong</surname><given-names>NT</given-names></name><name name-style="western"><surname>Khang</surname><given-names>NS</given-names></name><name name-style="western"><surname>Vu</surname><given-names>DQ</given-names></name><name name-style="western"><surname>Ma</surname><given-names>JS</given-names></name></person-group> (<year>2014</year>) <article-title><italic><tp:taxon-name><tp:taxon-name-part taxon-name-part-type="genus">Aristolochia</tp:taxon-name-part> <tp:taxon-name-part taxon-name-part-type="species">xuanlienensis</tp:taxon-name-part></tp:taxon-name></italic>, a new species of <tp:taxon-name><tp:taxon-name-part taxon-name-part-type="family">Aristolochiaceae</tp:taxon-name-part></tp:taxon-name> from Vietnam.</article-title> <source>Phytotaxa</source> <volume>188</volume>: <fpage>176</fpage>–<lpage>180</lpage>. <ext-link xlink:type="simple" ext-link-type="doi" xlink:href="10.11646/phytotaxa.188.3.7">http://dx.doi.org/10.11646/phytotaxa.188.3.7</ext-link></mixed-citation></ref><ref id="B1"><mixed-citation xmlns:xlink="http://www.w3.org/1999/xlink" xlink:type="simple">
          <person-group><name name-style="western"><surname>Do</surname><given-names>TV</given-names></name><name name-style="western"><surname>Luu</surname><given-names>TH</given-names></name><name name-style="western"><surname>Wanke</surname><given-names>S</given-names></name><name name-style="western"><surname>Neinhuis</surname><given-names>C</given-names></name></person-group> (<year>2015a</year>) <article-title>Three new species and three new records of <tp:taxon-name><tp:taxon-name-part taxon-name-part-type="genus">Aristolochia</tp:taxon-name-part> <tp:taxon-name-part taxon-name-part-type="infraspecific-rank">subgenus</tp:taxon-name-part> <tp:taxon-name-part taxon-name-part-type="subgenus">Siphisia</tp:taxon-name-part></tp:taxon-name> from Vietnam including a key to the Asian species.</article-title> <source>Systematic Botany</source> <volume>40</volume>: <fpage>671</fpage>–<lpage>691</lpage>. <ext-link xlink:type="simple" ext-link-type="doi" xlink:href="10.1600/036364415X689140">https://doi.org/10.1600/036364415X689140</ext-link></mixed-citation></ref><ref id="B11"><mixed-citation xmlns:xlink="http://www.w3.org/1999/xlink" xlink:type="simple">
          <institution xlink:type="simple">IUCN</institution> (<year>2012</year>) IUCN Red List Categories and Criteria, Version 3.1 (2<sup>nd</sup> edn). Gland and Cambridge, 32 pp.</mixed-citation></ref></ref-list></tp:taxon-treatment>
